# Supplementary material for: Design Rule for Constructing Buckling-Free Polymeric Stencil with Microdot Apertures
Source: Polymers (Basel). 2021 Dec 13;13(24):4361. doi: 10.3390/polym13244361 (PMC8709208; doi:10.3390/polym13244361)
Supplement: Supplementary file 1 [file polymers-13-04361-s001.zip]

Archive with 1 entries (1 files):
- polymers-1473692-supplementary.pdf
